# Supplementary material for: Adaptive designs for subpopulation analysis optimizing utility functions
Source: Biom J. 2014 Nov 14;57(1):76–89. doi: 10.1002/bimj.201300257 (PMC4314682; doi:10.1002/bimj.201300257)
Supplement: Supplementary file 1 — Supporting Information [file bimj0057-0076-sd1.zip]

Archive with 3 entries (3 files):
- figure1.r
- readme.txt
- simulations.r
