# Supplementary material for: Adaptive designs for subpopulation analysis optimizing utility functions
Source: Biom J. 2014 Nov 14;57(1):76–89. doi: 10.1002/bimj.201300257 (PMC4314682; doi:10.1002/bimj.201300257)
Supplement: Supplementary file 1 — Supporting Information [file bimj0057-0076-sd1.zip › figure1.r]

#################################################################################################################################
#                                                                                                                               #
# Corresponding manuscript: "Adaptive desigs for subpopulation analysis optimizing utility functions"                           #
#                           Alexandra Graf, Martin Posch and Franz Koenig                                                       #
#                           Center for Medical Statistics, Informatics and Intelligent Systems                                  #
#                           Medical University of Vienna, Spitalgasse 23, 1090 Vienna, Austria                                  #
#                           Date: 30.09.2014                                                                                    #
#                                                                                                                               #
# This is an R-program to calculate the expected utility for the sponsor view for the enrichment and the stratification design  #
# and to reproduce figure 1 of the manuscript.                                                                                  #
#                                                                                                                               #
# Legal disclaimer: This R-code is freeware and is offered by the authors in the spirit of enhancing research.                  #
# The R-Code is presented with absolutely no warranty whatsoever.                                                               #
#                                                                                                                               #
#################################################################################################################################

library(mvtnorm)   # package for multivariate normal distribution

zf<-function(dS,dSC,n,alpha,pre) 
# function to calculate the probability to reject the full hypotheses H_F, only the subgroup hypothesis H_S and the probability to reject
# H_F and H_S
# dS ... effect size in the subgroup
# dSC ... effect size in the complement
# n ... per group sample size
# alpha ... alpha level
# pre ... prevalence
{
sigma1<-matrix(c(1,sqrt(pre),sqrt(pre),1),nrow=2)
HSF<-pmvnorm(lower=rep(qnorm(1-alpha),2),upper=c(Inf,Inf),mean=c(sqrt(n/2)*(pre*dS+(1-pre)*dSC),sqrt(n*pre/2)*dS),sigma=sigma1)[1]
HF<-pmvnorm(lower=c(qnorm(1-alpha/2),-Inf),upper=c(Inf,qnorm(1-alpha)),mean=c(sqrt(n/2)*(pre*dS+(1-pre)*dSC),sqrt(n*pre/2)*dS),sigma=sigma1)[1]
HS<-pmvnorm(lower=c(-Inf,qnorm(1-alpha/2)),upper=c(qnorm(1-alpha),Inf),mean=c(sqrt(n/2)*(pre*dS+(1-pre)*dSC),sqrt(n*pre/2)*dS),sigma=sigma1)[1]
c(HF,HS,HSF)
}


svfn<-function(dS,dSC,n,alpha,pre,g_S)
# function to calculate the expected utility of the enrichment design and the stratification design
# dS ... effect size in the subgroup
# dSC ... effect size in the complement
# n ... per group sample size
# alpha ... alpha level
# pre ... prevalence
# g_S ... gain for subgroup
{
a1<-zf(dS,dSC,n,alpha,pre)
std<-(a1[1]+a1[3])+g_S*a1[2]
ed<-g_S*pnorm(dS*sqrt(n/2)-qnorm(1-alpha))
c(std,ed)
}


#Example:

svfn(dS=2,dSC=1,n=20,alpha=0.025,pre=0.5,g_S=0.5)

#Result: 
# [1] 0.9974039 0.4999968
# The expected utility (sponsor view) for the stratification design is 0.9974039 and for the enrichment design 0.4999968


#To reproduce figure 1 in the manuscript use r-function image, described as follows
dS<-seq(0,1,0.01)
dSC<-seq(-1,1,0.01)
pre<-0.3
g_S<-0.5
n<-20
alpha<-0.025

A<-matrix(NA,ncol=length(dS),nrow=length(dSC))
for(i in 1:length(dS))
  { for (j in 1:length(dSC))
    { eu<-svfn(dS[i],dSC[j],n,alpha,pre,g_S)
      A[j,i]<-ifelse(eu[1]>=eu[2],1,0)
    }
  }


image(A,col=c("grey88","grey50"),xaxt="n",yaxt="n",breaks=c(-1,0,1),xlab=expression(theta[S^{"C"}]),ylab=expression(theta[S]), cex.axis=1.4, cex.lab=1.8)
axis(2,at=seq(0,1,0.1),las=2)
axis(1,at=seq(0,1,0.05),labels=seq(-1,1,0.1))
