# Supplementary material for: Adaptive designs for subpopulation analysis optimizing utility functions
Source: Biom J. 2014 Nov 14;57(1):76–89. doi: 10.1002/bimj.201300257 (PMC4314682; doi:10.1002/bimj.201300257)
Supplement: Supplementary file 1 — Supporting Information [file bimj0057-0076-sd1.zip › readme.txt]

#################################################################################################################################
#                                                                                                                               #
# Corresponding manuscript: "Adaptive desigs for subpopulation analysis optimizing utility functions"                           #
#                           Alexandra Graf, Martin Posch and Franz Koenig                                                       #
#                           Center for Medical Statistics, Informatics and Intelligent Systems                                  #
#                           Medical University of Vienna, Spitalgasse 23, 1090 Vienna, Austria                                  #
#                           Date: 30.09.2014                                                                                    #
#                                                                                                                               #
# Legal disclaimer: This provided R-codes are freeware and is offered by the authors in the spirit of enhancing research.       #
# The R-Code is presented with absolutely no warranty whatsoever.                                                               #
#                                                                                                                               #
#################################################################################################################################


The provided R-code consists of two files: simulations.R and figure1.R

############################################## Explanations to simulations.R ####################################################################

simulations.R shows an R-program to calculate the optimal design maximizing the public health view and sponsor view utility function  
for several values of the gain g_S and the prior pi. The optimization is done using simulation for a grid of values of the    
design parameters r (proportion of first stage sample size to the total sample size), alpha_0 (selection boundary) and        
c (consistancy boundary) or of r and alpha_0 setting c=1 (no consistancy boundary). Furthermore, the code includes functions to reproduce 
Figures 2 to 5 of the manuscript.                                           
                                                                                                                              
Note that run time of the program depends on the size of the grid and the simulation runs per grid point. For illustrative    
purposes an example is given for a small number of grid points and a small number of simulation runs per grid point.
To optain the values given in the tables of the manuscript set below nn=200 with 10^6 simulation runs per grid point (Part I) and for the g and p vectors
a sequence of seq(0,1,0.001) was used (Part II).                                                      
                                                                                                                              
The program consists of two parts. In the first part, for a specified prevalence, the probabilities to reject H_F, H_S and H_F or H_S are calculated       
for the grid of design parameter values (proportion of first stage sample size, selection and consistency thresholds, effect sizes).                                                                                      
These probabilities are then used in part II to calculate the optimal design for different values of the gain g_S             
and the prior pi.                                                                                                             
                                                                                                                              
This program was developed and tested under LINUX. Some of the used functions, as e.g. mclapply will not work under Windows.  

The main function of Part I is sim_final for which the following imput values have to be defined:

#c2 ...  critical boundary for a given alpha
#dSCv ... vector of effect sizes for SC
#dS ... effect size for S
#nn ... number of grid points per dimension
#wv ... vector of v values (proportion of first stage)
#cv ... vector of a values (threshold)
#acv ... vector of consistency threshhold (1= no consistency threshhold)
#kv ... prevalence
#runs ... number of simulation runs per grid point

Output is an array with 5 dimensions:
#first dimension: gives the probability to reject the full hypothesis H_F, the subpopulation hypothesis H_S and the probability to reject the 
#                 full or the subpopulation H_S or H_F and (for information) returnes values for the proportion of first stage r, the threshold 
#                 for the subpopulation alphaa_0 as well of the consistency threshold c
#second dimention: probabilities for the different wv values
#third dimension:  probabilities for the different cv values
#fourth dimention: probabilities for the different acv values
#fifth dimension:  probabilities for the different dSCv values


################ Example for Part I:
# run series of simulations for a grid of v, a and consisitency treshold - values and different scenarios
c2=qnorm(1-0.025)  # critical boundary for setting alpha=0.025
dSCv=c(0,1)        # vector of effect sizes for SC
dS=1               # effect size for S
nn=20              # number of grid points per dimension
wv=0:nn/nn         # vector of v values (proportion of first stage)
cv=0:nn/nn         # vector of a values (threshold)
acv=0:nn/nn        # vector of consistency threshhold (1= no consistency threshhold)
kv=0.3             # prevalence
runs=10000         # number of simulation runs per grid point


set.seed(30)
A<-sim_final(c2,dSCv,dS,nn,wv,cv,acv,kv,runs)

#######################

The second part uses the simulated probabilities to calculate the expected utilities for several values of the gain g_S and the prior pi
Main functions are the functions maxim_phv and maxim_sv which are functions to compute the optimized expected utility of the public health view 
as well as of the sponsor view utility function. Input values for both functions are:
 
#A ... simulated probabilities 
#g ... vector of gain values g_S
#p ... vector of prior probabilities pi

For the public health view utility function furthermore the following input value is needed:
#ta ... value vor tau

Both functions calculate a 3-dimensional array:
#first dimension: gives as output the optimal design: the optimal rate of the first stage, the optimal threshold for the subgroup and the optimal consistancy
#                 threshold and the resulting expected utility. Furthermore it gives the results (rate,threshold, consistancy boundary=1 and expected utility) if no 
#                 consistancy boundary is used as well as the correponding expected utility of the enrichment design, the stratification design with c=1 and
#                 the stratification design with optimized consistancy boundary 
#second dimension: expected utility for different g values
#third dimension: expected utility for different p values

##Example:
##Example for public health view
g=seq(0.05,1,0.05)   # vector for g_s values
p=seq(0.05,1,0.05)   # vector of pi values (prior)
ta=2*kv-1            # tau is set to 2*lambda-1

erg_phv<-maxim_phv(A=A,g=g,p=p,ta=ta)

### request optimal design if g_S=0.5 and pi=0.4
result<-erg_phv[,g==0.5,p==0.4]
result
#Final Result:
# [1] 0.200000 0.250000 0.050000 0.471528 0.250000 0.150000 1.000000 0.464458 0.443650 0.378788 0.406958


# the optimal design is setting r=0.20 (first value: result[1]), alpha_0=0.25 (result[2]) and c=0.05 (result[3])
# resulting in an utility of 0.471528 (result[4]). This results in a normalized utility of 0.471528/(0.4+(1-0.4)*0.5)= 0.6736114 (compare Table 2 in
# the manuscript)
# if no consistancy boundary is used (c=1 shown in result[7]), the optimal design is setting r=0.25 (result[5]), alpha_0=0.15 (result[6])
# resulting in an utility of 0.464458. This results in a normalized utility of 0.464458/(0.4+(1-0.4)*0.5)= 0.6635114
# the utility of the enrichment design is result[9]=0.443650 (normalized utility= 0.6337857, compare Table 1 and Table 2) and of the 
# stratification design with c=1 the expected utility is result[10]=0.378788 (normalized utility=0.5411257) and with optimized consistancy boundary 
# result[11]=0.406958 (normalized utility= 0.5813686, compare Table 2)

To plot the result as in Figure 3 and 5 of the manuscript one may use the r-function figure_fun1 with the following input variables:

#erg ... array from functions maxim_phv or maxim_sv
#acv ... if 0 the result with optimized consistancy boundary is plotted, else the result with no consistancy boundary is plotted.

#Example:
figure_fun1(erg_phv2,1)


To plot the result as in Figure 4 of the manuscript use the r-function figure_fun2. This is a function to plot the expected normalized utility as 
a function of g_S for a given pi with the following imput values:
#erg_phv ... array from functions maxim_phv 
#erg_sv  ... array from function maxim_sv
#acv ... if 0 the result with optimized consistancy boundary is plotted, els the result with no consistancy boundary is plotted.
#g ... vector of g_S-values used in the simulations
#p ... vector of p values used in the simulations
#pv ...value for pi 
#lambda ... prevalence


#Example
g=seq(0.05,1,0.05)   # vector for g_s values
p=seq(0.05,1,0.05)   # vector of pi values (prior)
ta=1                 # tau is set to 1

erg_phv2<-maxim_phv(A,g=g,p=p,ta=ta)
erg_sv<-maxim_sv(A=A,g=g,p=p)

figure_fun2(erg_phv2,erg_sv,acv=1,g=g,p=p,pv=0.3,lambda=kv)


To reproduce Figure 2 of the manuscript use the r-function figure_fun3. This is a function to plot the expected normalized utility of the enrichment 
and stratification design as a function of pi for a given g_S with the following input values: 
#erg_phv ... array from functions maxim_phv 
#erg_sv  ... array from function maxim_sv
#acv ... if 0 the result with optimized consistancy boundary is plotted, els the result with no consistancy boundary is plotted.
#g ... vector of g_S-values used in the simulations
#p ... vector of p values used in the simulations
#gv ...value for g_S 
#lambda ... prevalence

#Example
figure_fun3(erg_phv2,erg_sv,g=g,p=p,gv=0.3,lambda=kv)


############################################## Explanations to figure1.R ####################################################################


figure1.r includes R-program to calculate the expected utility for the sponsor view for the enrichment and the stratification design and the
r-code to reproduce figure 1 of the corresponding manuscript.

The main function is svfn which calculates the expected utility for the enrichment and the stratification design. The input variables are
# dS ... effect size in the subgroup
# dSC ... effect size in the complement
# n ... per group sample size
# alpha ... alpha level
# pre ... prevalence
# g_S ... gain for subgroup

#Example:

svfn(dS=2,dSC=1,n=20,alpha=0.025,pre=0.5,g_S=0.5)

#Result: 
# [1] 0.9974039 0.4999968
# The expected utility (sponsor view) for the stratification design is 0.9974039 and for the enrichment design 0.4999968


#To reproduce figure 1 in the corresponding manuscript use r-function image, described as follows
dS<-seq(0,1,0.01)
dSC<-seq(-1,1,0.01)
pre<-0.3
g_S<-0.5
n<-20
alpha<-0.025

A<-matrix(NA,ncol=length(dS),nrow=length(dSC))
for(i in 1:length(dS))
  { for (j in 1:length(dSC))
    { eu<-svfn(dS[i],dSC[j],n,alpha,pre,g_S)
      A[j,i]<-ifelse(eu[1]>=eu[2],1,0)
    }
  }


image(A,col=c("grey88","grey50"),xaxt="n",yaxt="n",breaks=c(-1,0,1),xlab=expression(theta[S^{"C"}]),ylab=expression(theta[S]), cex.axis=1.4, cex.lab=1.8)
axis(2,at=seq(0,1,0.1),las=2)
axis(1,at=seq(0,1,0.05),labels=seq(-1,1,0.1))
