# Supplementary material for: Adaptive designs for subpopulation analysis optimizing utility functions
Source: Biom J. 2014 Nov 14;57(1):76–89. doi: 10.1002/bimj.201300257 (PMC4314682; doi:10.1002/bimj.201300257)
Supplement: Supplementary file 1 — Supporting Information [file bimj0057-0076-sd1.zip › simulations.r]

#################################################################################################################################
#                                                                                                                               #
# Corresponding manuscript: "Adaptive desigs for subpopulation analysis optimizing utility functions"                           #
#                           Alexandra Graf, Martin Posch and Franz Koenig                                                       #
#                           Center for Medical Statistics, Informatics and Intelligent Systems                                  #
#                           Medical University of Vienna, Spitalgasse 23, 1090 Vienna, Austria                                  #
#                           Date: 30.09.2014                                                                                    #
#                                                                                                                               #
# This is an R-program to calculate the optimal design maximizing the public health view and sponsor view utility function      #
# for several values of the gain g_S and the prior pi. The optimization is done using simulation for a grid of values of the    #
# design parameters r (proportion of first stage sample size to the total sample size), alpha_0 (selection boundary) and        #
# c (consistancy boundary) or of r and alpha_0 setting c=1 (no consistancy boundary).                                           #
#                                                                                                                               #
# Note that run time of the program depends on the size of the grid and the simulation runs per grid point. For illustrative    #
# purposes an example is given for a small number of grid points and a small number of simulation runs per grid point.          #
# To optain the values given in the tables of the manuscript set below nn=200 with 10^6 simulation runs per grid point (Part I).#
# For the g and p vectors a sequence of seq(0,1,0.001) was used (Part II).                                                      #
#                                                                                                                               #
# The program consists of two parts. In the first part the probabilities to reject H_F, H_S and H_F or H_S are calculated       #
# for the grid of design parameter values.                                                                                      #
# These probabilities are then used in part II to calculate the optimal design for different values of the gain g_S             #
# and the prior pi.                                                                                                             #
#                                                                                                                               #
# This program was developed and tested under LINUX. Some of the used functions, as e.g. mclapply will not work under Windows.  #
#                                                                                                                               #
# Legal disclaimer: This R-code is freeware and is offered by the authors in the spirit of enhancing research.                  #
# The R-Code is presented with absolutely no warranty whatsoever.                                                               #
#                                                                                                                               #
#################################################################################################################################


################Part I: Simulations to calculate the Probabilities to reject H_F, H_S and H_F or H_S#############################


library(parallel) # packages for parallel computing 

options(mc.cores=detectCores())   # tell R to use all cores

myor<-function(a,b)! ((! a)*(! b)) # "or" function which is faster than r-command |

simes<-function(x,y) pmin(2*pmin(x,y),pmax(x,y)) # function to calculate the adjusted simes p-value


rvs<-function(k,runs)  #function to calculate random numbers
# k ... prevalence
# runs ... simulation runs
{
  X1S<<-rnorm(runs) # first stage random numbers for S
  X1SC<<-rnorm(runs) # first stage random numbers for SC
  X1F<<-sqrt(k)*X1S+sqrt(1-k)*X1SC # first stage random numbers for F
  X2S<<-rnorm(runs) # second stage random numbers for S
  X2SC<<-rnorm(runs) # second stage random numbers for SC
  X2F<<-sqrt(k)*X2S+sqrt(1-k)*X2SC# second stage random numbers for F
}

simn1<-function(v,dS,dSC,k,N=40) #function to calculate test statistics and p-values
# v ... proportion of first stage
# dS ... effect size for subgroup
# dSC ... effect size for complement
# k ... prevalence
# N ... total sample size
  {
  sdS<-dS/sqrt(2) # due to the two group comparison
  sdSC<-dSC/sqrt(2)
  n<<-N/2        # per group sample size
  n1<<-v*n       # first stage per group sample size
  n2<<-n-n1      # second stage per group sample size
  sv<<-sqrt(v)   
  sov<<-sqrt(1-v) 
  sdS1=sqrt(n1*k)*sdS
  sdSC1=sqrt((1-k)*n1)*sdSC
  sdS2f=sqrt(k*n2)*sdS
  sdS2=sqrt(n2)*sdS
  sdSC2=sqrt((1-k)*n2)*sdSC
  sdF1=sqrt(n1)*(k*sdS+(1-k)*sdSC)
  sdF2=sqrt(n2)*(k*sdS+(1-k)*sdSC)
  Z1S<<-X1S+sdS1 # first stage test statistics
  Z1SC<<-X1SC+sdSC1
  Z1F<<-X1F+sdF1
  Z2S<<-X2S+sdS2     # second stage test statistics for S if S selected
  Z2Sf<<-X2S+sdS2f   # second stage test statistics for S if F selected
  Z2SC<<-X2SC+sdSC2
  Z2F<<-X2F+sdF2
  p1S<<-1-pnorm(Z1S) # first stage p-values
  p1F<<-1-pnorm(Z1F)
  p2Sf<<-1-pnorm(Z2Sf) # second stage p-values
  p2F<<-1-pnorm(Z2F)
  Z1FSv<<-sv*qnorm(1-simes(p1S,p1F))
  ZFSf<<-Z1FSv+ sov*(qnorm(1-simes(p2Sf,p2F)))
  ZFS<<-Z1FSv+ sov*Z2S
  ZS<<-sv*Z1S+sov*Z2S      #combination test subgroup in S is selected
  ZSf<<-sv*Z1S+sov*Z2Sf    #combination test subgroup if F is selected
  ZF<<-sv*Z1F+sov*Z2F      #combination test full population
  ZSC<<-sv*Z1SC+sov*Z2SC   #combination test complement
  }  

simtest<-function(a) #function simulate probability to reject H_S only
# a ... threshold vor subgroup selection
  {
  c1<<-qnorm(1-a)    # 1-alpha0 quantile
  cont<<-Z1SC>c1     # selection decision#
  ncont<<-! cont
  TFS<<-myor(cont*(ZFSf>c2),ncont*(ZFS>c2)) # c2 is the 1-alpha quantile
  TS<<-TFS*myor(cont*(ZSf>c2),ncont*(ZS>c2))
  TFnc<<-TFS*cont*(ZF>c2) # test decision for full population no constraint
  mts<<-mean(TS,na.rm=T)
  }

sim<-function(ac,a,v) #function to simulate probability to reject H_F as well as to reject H_F or H_S
{    
# ac ... consistency threshold 
# a .... selection threhold
# v .... proportion of first stage
  c3<<-qnorm(1-ac) # consistency critical value
  TF<<-TFnc*(ZSC>c3)
  c(mean(TF,na.rm=T),mts,mean(myor(TS,TF),na.rm=T),-1,v,a,ac)
}


sim_final<-function(c2,dSCv,dS,nn,wv,cv,acv,kv,runs)  # final simulation function
#c2 ...  critical boundary for a given alpha
#dSCv ... vector of effect sizes for SC
#dS ... effect size for S
#nn ... number of grid points per dimension
#wv ... vector of v values (proportion of first stage)
#cv ... vector of a values (threshold)
#acv ... vector of consistency threshhold (1= no consistency threshhold)
#kv ... prevalence
#runs ... number of simulation runs per grid point

{
rvs(k=kv,runs=runs) 

  B<-mclapply(1:length(wv),function(i) #using windows one may use lapply instead of mclapply
    {
     b<-array(dim=c(7,length(dSCv),length(cv),length(acv))) # matrix of results
     for(l in 1:length(dSCv))
      {
      simn1(v=wv[i],dS=dS,dSC=dSCv[l],k=kv,N=40)
      for(j in 1:length(cv))
      { 
        simtest(a=cv[j])
          b[,l,j,]=sapply(acv,FUN=sim,a=cv[j],v=wv[i])
      }
    }
    return(b)
  }
)

B1=simplify2array(B)
A=aperm(B1,c(1,5,3,4,2))   # Array to save result
A
}


################ Example for Part I:
# run series of simulations for a grid of v, a and consisitency treshold - values and different scenarios
c2=qnorm(1-0.025)  # critical boundary for setting alpha=0.025
dSCv=c(0,1)        # vector of effect sizes for SC
dS=1               # effect size for S
nn=20              # number of grid points per dimension
wv=0:nn/nn         # vector of v values (proportion of first stage)
cv=0:nn/nn         # vector of a values (threshold)
acv=0:nn/nn        # vector of consistency threshhold (1= no consistency threshhold)
kv=0.3             # prevalence
runs=10000         # number of simulation runs per grid point


set.seed(36)
A<-sim_final(c2,dSCv,dS,nn,wv,cv,acv,kv,runs)


################Part II: using the calculated probabilities to search for the optimal design parameters #########################


egain_re<-function(A,g,p,ta) #function to calculate the expected utility 
#A ... simulated probabilities from Part I
#g ... gain g_S
#p ... prior probability pi
#ta ... value vor tau
{
  d10a<-g*ta*A[1,,,,1]+g*(A[3,,,,1]-A[1,,,,1])
  d11<-A[1,,,,2]+g*(A[3,,,,2]-A[1,,,,2])
  return(p*d11+(1-p)*d10a)
}


maxim_phv<-function(A,g,p,ta) #function to compute the expected utility of the public health view utility function 
#A ... simulated probabilities from Part I
#g ... vector of gain values g_S
#p ... vector of prior probabilities pi
#ta ... value vor tau
{
  AV<-array(dim=c(11,length(g),length(p)))
  for (i in 1:length(g))
  { 
    for (j in 1:length(p)) 
    {
        xx<-egain_re(A,g=g[i],p=p[j],ta=ta)      #public health view
        m_p1<-which(xx==max(xx),arr.ind = TRUE)
        optcb<-c(wv[m_p1[1,1]],cv[m_p1[1,2]],acv[m_p1[1,3]],xx[m_p1[1,1],m_p1[1,2],m_p1[1,3]])  #optimizing r,alpha0 and c   
        m_p2<-which(xx[,,nn+1]==max(xx[,,nn+1]),arr.ind = TRUE)      #optimizing when r and alpha0 when c=1
        optcb1<-c(wv[m_p2[1,1]],cv[m_p2[1,2]],1,xx[m_p2[1,1],m_p2[1,2],nn+1])
        ed<-xx[1,1,nn+1]                        #enrichment design
        m_p3<-which(xx[nn+1,nn+1,]==max(xx[nn+1,nn+1,]),arr.ind = TRUE)    #optimizing c for stratification design
        std<-c(xx[nn+1,nn+1,nn+1],xx[nn+1,nn+1,m_p3[1]])           #stratifiction design with c=1 and optimal c
        
        AV[,i,j]<-c(optcb,optcb1,ed,std)
    }
  }
  AV  
}


maxim_sv<-function(A,g,p) #function to compute the expected utility of the public health view utility function 
#A ... simulated probabilities from Part I
#g ... vector of gain values g_S
#p ... vector of prior probabilities pi
{
  AV<-array(dim=c(11,length(g),length(p)))
  for (i in 1:length(g))
  { 
    for (j in 1:length(p)) 
    {
        xx<-egain_re(A,g=g[i],p=p[j],ta=1/g[i])      #sponsor view
        m_p1<-which(xx==max(xx),arr.ind = TRUE)
        optcb<-c(wv[m_p1[1,1]],cv[m_p1[1,2]],acv[m_p1[1,3]],xx[m_p1[1,1],m_p1[1,2],m_p1[1,3]])  #optimizing r,alpha0 and c   
        m_p2<-which(xx[,,nn+1]==max(xx[,,nn+1]),arr.ind = TRUE)      #optimizing when r and alpha0 when c=1
        optcb1<-c(wv[m_p2[1,1]],cv[m_p2[1,2]],1,xx[m_p2[1,1],m_p2[1,2],nn+1])
        ed<-xx[1,1,nn+1]                        #enrichment design
        m_p3<-which(xx[nn+1,nn+1,]==max(xx[nn+1,nn+1,]),arr.ind = TRUE)    #optimizing c for stratification design
        std<-c(xx[nn+1,nn+1,nn+1],xx[nn+1,nn+1,m_p3[1]])           #stratifiction design with c=1 and optimal c
        
        AV[,i,j]<-c(optcb,optcb1,ed,std)
    }
  }
  AV  
}


figure_fun1<-function(erg,acv) # function to plot subsets where enrichment design, stratification design or adaptive design is best
  #erg ... array from functions maxim_phv or maxim_sv
  #acv ... if 0 the result with optimized consistancy boundary is plotted, else the result with no consistancy boundary is plotted.
{
  if(acv==0) ##optimizing consistancy boundary
  {
    std<-(erg[1,,]==1)|(((erg[1,,]==0)&(erg[2,,]==1)))  # stratification design is best (if r=0,alpha_0=1 or r=1)
    ed<-(((erg[1,,]==0)&(erg[2,,]==0)))                 # enrichment design is best (if r=0 and alpha_0=0)
    xx<-std-ed
    xx[xx==0]<-NA
    image(xx,col=c("grey88","grey50"),breaks=c(-1,0,1),xaxt="n",yaxt="n",xlab=expression(g[S]),ylab=expression(pi), cex.axis=1.4, cex.lab=1.8)
    axis(1,at=seq(0,1,0.1),labels=seq(0,1,0.1))
    axis(2,at=seq(0,1,0.1),labels=seq(0,1,0.1),las=2)
  }
  else      ##setting c=1  (no consistancy boundary)
  {
    std<-(erg[5,,]==1)|(((erg[5,,]==0)&(erg[6,,]==1)))  # stratification design is best (if r=0,alpha_0=1 or r=1)
    ed<-(((erg[5,,]==0)&(erg[6,,]==0)))                 # enrichment design is best (if r=0 and alpha_0=0)
    xx<-std-ed
    xx[xx==0]<-NA
    image(xx,col=c("grey88","grey50"),breaks=c(-1,0,1),xaxt="n",yaxt="n",xlab=expression(g[S]),ylab=expression(pi), cex.axis=1.4, cex.lab=1.8)
    axis(1,at=seq(0,1,0.1),labels=seq(0,1,0.1))
    axis(2,at=seq(0,1,0.1),labels=seq(0,1,0.1),las=2)
  }
}

figure_fun2<-function(erg_phv,erg_sv,acv,g,p,pv,lambda)  #function to plot the expected normalized utility as a function of g_S for a given pi
  #erg_phv ... array from functions maxim_phv 
  #erg_sv  ... array from function maxim_sv
  #acv ... if 0 the result with optimized consistancy boundary is plotted, els the result with no consistancy boundary is plotted.
  #g ... vector of g_S-values used in the simulations
  #p ... vector of p values used in the simulations
  #pv ...value for pi 
  #lambda ... prevalence
{
  xx_phv<-erg_phv[,,round(p,3)==pv]
  xx_sv<-erg_sv[,,round(p,3)==pv]
  
  if(acv==0) #optimizing consistancy boundary
  {
    plot(g,xx_phv[4,]/(pv+(1-pv)*g),type="l",lwd=2,ylim=c(0,1),ylab="normalized expected utility",xlab=expression(g[S]),cex.axis=1.4,cex.lab=1.4,xaxt="n",yaxt="n")
    axis(1,at=seq(0,1,0.1))
    axis(2,at=seq(0,1,0.1),las=2)
    lines(g,xx_phv[11,]/(pv+(1-pv)*g),lwd=2,lty=2)  #stratification design
    lines(g,xx_phv[9,]/(pv+(1-pv)*g),lwd=2,lty=3)   #enrichment design
    
    lines(g,xx_sv[4,],lwd=2,lty=1,col="grey")
    lines(g,xx_sv[11,],lwd=2,lty=2,col="grey")  #stratification design
    lines(g,xx_sv[9,],lwd=2,lty=3,col="grey")   #enrichment design
  }
  else  #consistancy boundary=1
  {
    plot(g,xx_phv[8,]/(pv+(1-pv)*g),type="l",lwd=2,ylim=c(0,1),ylab="normalized expected utility",xlab=expression(g[S]),cex.axis=1.4,cex.lab=1.4,xaxt="n",yaxt="n")
    axis(1,at=seq(0,1,0.1))
    axis(2,at=seq(0,1,0.1),las=2)
    lines(g,xx_phv[10,]/(pv+(1-pv)*g),lwd=2,lty=2)  #stratification design
    lines(g,xx_phv[9,]/(pv+(1-pv)*g),lwd=2,lty=3)   #enrichment design
    
    lines(g,xx_sv[8,],lwd=2,lty=1,col="grey")
    lines(g,xx_sv[10,],lwd=2,lty=2,col="grey")  #stratification design
    lines(g,xx_sv[9,],lwd=2,lty=3,col="grey")   #enrichment design
  }
  
}

figure_fun3<-function(erg_phv,erg_sv,g,p,gv,lambda) #function to plot the expected normalized utility of the enrichment and stratification design
  # as a function of pi for a given g_S
  #erg_phv ... array from functions maxim_phv 
  #erg_sv  ... array from function maxim_sv
  #acv ... if 0 the result with optimized consistancy boundary is plotted, els the result with no consistancy boundary is plotted.
  #g ... vector of g_S-values used in the simulations
  #p ... vector of p values used in the simulations
  #gv ...value for g_S 
  #lambda ... prevalence
{
  xx_phv<-erg_phv[,round(g,3)==gv,]
  xx_sv<-erg_sv[,round(g,3)==gv,]
  
  plot(p,xx_phv[10,]/(p+(1-p)*gv),type="l",col="grey",lwd=2,ylim=c(0,1),ylab="normalized expected utility",xlab=expression(g[S]),cex.axis=1.4,cex.lab=1.4,xaxt="n",yaxt="n")
  axis(1,at=seq(0,1,0.1))
  axis(2,at=seq(0,1,0.1),las=2)
  lines(p,xx_phv[9,]/(p+(1-p)*gv),lwd=2,lty=2,col="grey")   #enrichment design
  
  lines(p,xx_sv[10,],lwd=2,lty=1)
  lines(g,xx_sv[9,],lwd=2,lty=2)   #enrichment design
  
}


################ Example Part II: 

##Example for public health view (with consistency boundary)
g=seq(0.05,1,0.05)   # vector for g_s values
p=seq(0.05,1,0.05)   # vector of pi values (prior)
ta=2*kv-1            # tau is set to 2*lambda-1

erg_phv<-maxim_phv(A=A,g=g,p=p,ta=ta)

# Plot
figure_fun1(erg_phv,0)


### request optimal design if g_S=0.5 and pi=0.4
result<-erg_phv[,g==0.5,p==0.4]
result
#Final Result:
# [1] 0.200000 0.250000 0.050000 0.471528 0.250000 0.150000 1.000000 0.464458 0.443650 0.378788 0.406958
# the optimal design is setting r=0.20 (first value: result[1]), alpha_0=0.25 (result[2]) and c=0.05 (result[3])
# resulting in an utility of 0.471528 (result[4]). This results in a normalized utility of 0.471528/(0.4+(1-0.4)*0.5)= 0.6736114 (compare Table 2 in
# the manuscript)
# if no consistancy boundary is used (c=1 shown in result[7]), the optimal design is setting r=0.25 (result[5]), alpha_0=0.15 (result[6])
# resulting in an utility of 0.464458. This results in a normalized utility of 0.464458/(0.4+(1-0.4)*0.5)= 0.6635114
# the utility of the enrichment design is result[9]=0.443650 (normalized utility= 0.6337857, compare Table 1 and Table 2) and of the 
# stratification design with c=1 the expected utility is result[10]=0.378788 (normalized utility=0.5411257) and with optimized consistancy boundary 
# result[11]=0.406958 (normalized utility= 0.5813686, compare Table 2)


#Public Health View Example 2 (without consistency boundary)
g=seq(0.05,1,0.05)   # vector for g_s values
p=seq(0.05,1,0.05)   # vector of pi values (prior)
ta=1                 # tau is set to 1

erg_phv2<-maxim_phv(A,g=g,p=p,ta=ta)
#Plot
figure_fun1(erg_phv2,1)

### request optimal design if g_S=0.5 and pi=0.4
result<-erg_phv2[,g==0.5,p==0.4]
result
#Final Result:
# 0.25000 0.25000 0.60000 0.48666 0.25000 0.25000 1.00000 0.48666 0.44365 0.43637 0.43637
# the optimal design is setting r=0.25 (first value: result[1]), alpha_0=0.25 (result[2]) and c=0.6 (result[3])
# resulting in an utility of 0.48666 (result[4]). This results in a normalized utility of 0.48666/(0.4+(1-0.4)*0.5)= 0.6952286
# if no consistancy boundary is used (c=1 shown in result[7]), the optimal design is setting r=0.25 (result[5]), alpha_0=0.25 (result[6])
# resulting in an utility of 0.48817. This results in a normalized utility of 0.48817/(0.4+(1-0.4)*0.5)=  0.6973857 (compare Table 1 in Manuscript)
# the utility of the enrichment design is result[9]=0.48666 (normalized utility=  0.695228, compare Table 1 and Table 2) and of the 
# stratification design with c=1 the expected utility is result[10]=0.43637 (normalized utility=0.6233857, compare Table 1) 
# and with optimized consistancy boundary result[11]=0.43637 (normalized utility= 0.6233857)


##Example Sponsor view (no consistency boundary)
g=seq(0.05,1,0.05)   # vector for g_s values
p=seq(0.05,1,0.05)   # vector of pi values (prior)

erg_sv<-maxim_sv(A=A,g=g,p=p)
#Plot
figure_fun1(erg_sv,1)

### request optimal design if g_S=0.5 and pi=0.4
result<-erg_sv[,g==0.5,p==0.4]
result
#Final Result:
# [1] 0.20000 0.40000 0.70000 0.50712 0.20000 0.40000 1.00000 0.50712 0.44365 0.47750 0.47750
# the optimal design is setting r=0.2 (first value: result[1]), alpha_0=0.40 (result[2]) and c=0.70 (result[3])
# resulting in an utility of 0.50712 (result[4]). This is equal to the normalized utility due to the normalization by 1.
# if no consistancy boundary is used (c=1 shown in result[7]), the optimal design is setting r=0.20 (result[5]), alpha_0=0.40 (result[6])
# resulting in an utility of 0.50712 (compare Table 1 in manuscript). 
# the utility of the enrichment design is result[9]=0.44365 (compare Table 1) and of the stratification design with c=1 the 
# expected utility is result[10]=0.47750 (compare Table 1) and with optimized consistancy boundary result[11]=0.47750


#Example to plot the expected utility as a function of g_S
figure_fun2(erg_phv2,erg_sv,acv=1,g=g,p=p,pv=0.3,lambda=kv)


#Example to plot the expected normalized utility of the enrichment and stratification design as a function of pi for a given g_S

figure_fun3(erg_phv2,erg_sv,g=g,p=p,gv=0.3,lambda=kv)
